# Supplementary material for: Resveratrol, an Inhibitor Binding to VEGF, Restores the Pathology of Abnormal Angiogenesis in Retinopathy of Prematurity (ROP) in Mice: Application by Intravitreal and Topical Instillation
Source: Int J Mol Sci. 2022 Jun 9;23(12):6455. doi: 10.3390/ijms23126455 (PMC9223486; doi:10.3390/ijms23126455)
Supplement: Supplementary file 1 [file ijms-23-06455-s001.zip]

Archive with 1 entries (1 files):
- Supplementary figure-Hu et al. 2022.pdf
